# Supplementary material for: Integration of a multi-step heterologous pathway in Saccharomyces cerevisiae for the production of abscisic acid
Source: Microb Cell Fact. 2019 Nov 25;18:205. doi: 10.1186/s12934-019-1257-z (PMC6876084; doi:10.1186/s12934-019-1257-z)
Supplement: Supplementary file 2 — Additional file 2. Detected molecular features in HPLC-HRMS analysis. Observed molecular features with m/z between 200 and 270 detected with HPLC-HRMS in cell pellet and supernatant of TABA3 after 24 h. All molecular features detected in the background strain 5D-tHMG1 without B. cinerea genes have been excluded. Molecular formulae (MF) were postulated for the most abundant compounds (ion count higher than 106) and the ppm error calculated. [file 12934_2019_1257_MOESM2_ESM.xlsx]

## Sheet: Supernatant
Observed molecular features with m/z between 200 and 270 detected with HPLC-HRMS in supernatant of TABA3 after 24 h. All molecular features detected in the background strain 5D-tHMG1 without B. cinerea genes have been excluded. Molecular formulae (MF) were postulated for the most abundant compounds (ion count higher than 106) and the ppm error calculated.
Supernatant
Mass [Da]	Observed m/z [M+H]	Retention time [min]	Ion count	Present in ABA standard	Potential MF	Expected m/z	ppm error
202.177	203.181	5.9	1420000	no	C15H22	203.179	10.3
202.177	203.182	6	2950000	no	C15H22	203.179	11.9
202.176	203.182	6.1	2180000	no	C15H22	203.179	12
214.138	215.144	5.9	3620000	no	C15H18O	215.143	3.3
214.137	215.146	5.8	1130000	no	C15H18O	215.143	14.4
230.134	231.142	5.7	2390000	no	C15H18O2	231.138	19
232.149	233.158	5.5	1010000	no	C15H20O2	233.154	19
232.15	233.159	5.6	2210000	no	C15H20O2	233.154	22
232.15	233.157	5.8	9380000	no	C15H20O2	233.154	15.9
232.149	233.154	5.9	3.27E+07 (MZ233)	no	C15H20O2	233.154	1.3
246.122	247.13	4.5	13500000	yes	C15H18O3	247.133	13
248.146	249.152	5.1	6060000	no	C15H20O3	249.149	15.7
264.135	265.141	4.5	16500000	yes	C15H20O4 (ABA)
200.116		4.5	174000
201.14		4.5	129000
202.173		7.9	389000
202.174		7.4	292000
202.176		6.5	689000
204.106		3.7	99500
204.111		4.5	185000
204.186		6.6	121000
206.135		4.4	110000
208.149		5	114000
208.151		5.3	113000
212.125		5.7	200000
214.143		5.6	303000
214.156		5.4	108000
216.155		5.1	108000
218.128		4.5	188000
218.167		7.2	256000
218.169		6.2	170000
218.171		5.8	228000
218.187		6.6	118000
220.184		6.2	296000
220.185		6.7	242000
220.186		6	373000
220.187		5.9	508000
220.189		5.6	307000
220.24		6	336000
222.117		3.7	730000
222.198		6.6	116000
228.113		4.5	653000
228.118		4.9	295000
230.134		4.9	162000
230.135		5.1	438000
232.146		7.4	174000
232.148		6.7	272000
232.15		5.2	427000
234.162		6.5	402000
234.165		5.2	155000
236.181		5.8	300000
236.183		5.4	455000
236.192		5.4	393000
236.204		5.4	385000
238.2		6	175000
240.213		6.1	102000
242.166		6.5	183000
246.14		4.7	127000
246.131		4.9	999000
248.143		4.9	110000
248.145		4.7	145000
248.147		5.5	434000
250.163		5.5	130000
252.176		5.2	223000
254.185		5.4	140000
255.224		6	166000
260.183		5.9	138000
262.126		4.1	110000
262.127		5	127000
262.197		6.4	190000
264.145		4.3	420000
266.153		4.9	153000
266.156		4.7	247000
266.157		5.3	206000
266.159		5.3	182000
270.185		4.8	110000

## Sheet: Pellet
Observed molecular features with m/z between 200 and 270 detected with HPLC-HRMS in cell pellet of TABA3 after 24 h. All molecular features detected in the background strain 5D-tHMG1 without B. cinerea genes have been excluded. Molecular formulae (MF) were postulated for the most abundant compounds (ion count higher than 106) and the ppm error calculated.
Pellet
Mass	Observed m/z	Retention time	Ion count	Present in ABA standard	Potential MF	Expected m/z	ppm error
	[M+H]
202.173	6.5	203.18	960000	no	C15H22	203.179	2.5
202.167	6.9	203.181	510000	no	C15H22	203.179	8.4
202.173	9.9	203.18	250000	no	C15H22	203.179	3.4
202.172	11.1	203.18	120000	no	C15H22	203.179	1.5
204.188	6.6	205.196	410000	no
204.186	7	205.195	93000	no
204.186	8.5	205.195	75000	no
214.139	5.9	215.146	230000	no
220.184	6.6	221.191	170000	no
222.197	6.6	223.207	330000	no
230.135	5.7	231.142	96000	no
232.15	5.8	233.158	97000	no
232.15	5.9	233.156	1.7E+06 (MZ233)	no
236.174	5.8	237.188	160000	no
236.18	5.9	237.187	150000	no
246.131	4.5	247.136	65000	yes
264.137	4.5	265.145	77000	yes	C15H20O4 (ABA)
