# Supplementary material for: Integration of a multi-step heterologous pathway in Saccharomyces cerevisiae for the production of abscisic acid
Source: Microb Cell Fact. 2019 Nov 25;18:205. doi: 10.1186/s12934-019-1257-z (PMC6876084; doi:10.1186/s12934-019-1257-z)
Supplement: Supplementary file 3 — Additional file 3. Gene and primer sequences. File contains B. cinerea gene sequences codon-optimised for S. cerevisiae and list of PCR primers used for the construction of integration and expression vectors by Gibson assembly. [file 12934_2019_1257_MOESM3_ESM.xlsx]

## Sheet: Genes
	B. cinerea gene sequences codon-optimised for S. cerevisiae
Gene name	DNA sequence
bcaba1 (ATCC-Bcin08g03850)	ATGTCTAACTCAATCTTGAATTTGGGTTCTTTCGCTTGTTTGTTGTCTTTGGGTTCAATCGTTTTGTGGTACACTATTTCAGCTGTTTTAGCATGGTACCCATTGAGAAAAATTCCAGCTCCATCATTTTTGGCAACATTTTCATATTTGTGGTTGGCTAAGACTACATACTCTGGTAAACAATACTGGATTCAAAGAGATTTGCATAAGAAATACGGTCCATTGGTTAGAATTGGTCCAACTGATATCATCACAGATGATCCAGAAATTATTAAGAAAATTTCTTCAGCTAGATCTTCACATAGAAGAGGTGACTGGTATTTGACTGGTAGATTCAATCCATACTACGATAACATGTTTACAATGTTGGAACCAGGTCCACATGCAAAAGCTAAAGCA…
bcaba2 (ATCC-Bcin08g03840)	ATGTTGTTATCTATTAAAGATTTGTCAGAAAAGTACATCATGTTGTTAGATGTTAAAGATTTGTCAACTTTAAAAACTACAGTTGCTGTTTTGGTTACAGTTGCTTTGATCGCACAAGTTTTGTGGAAGATTTTCTTTCATCCATTGTCTGCTTTCCCAGGTCCATGGTTCAACAGAATCTCTGAAATCCCAGGTTCATGGGTTATTGCAACTGGTAAACAACATTCATACTACAGAAAGTTGCATGAAAAGTACGGTCCAGTTGTTAGAGTTGCTCCAAATGAATTGTCTTTTATTGGTGACAGAGCATGGGATGATATCTATGGTGTTCAAAAGAAAGGTCCAAACTTCGAAAAATCTCCAATTTTCATTGGTGCTGTTTCACCATTAGATGGTCAA…
bcaba3 (ATCC-Bcin08g03880)	ATGCAACAAGTTATTACTCAAACATTGGTTGATGATAGATTCATTCAAATCTCTGATTCTAAGAAATCTGAAGGTTTGGCTACTGATTCTACAAAAAGACAATCACAAGAACAACCAATCCATGATAAGGATCCAATTAAAGCTGCAACTGCTGCAATGGCAACTACACCATTAGTTAAGGAACATCAAGATACATGGTATTACCCACCAGATATCGCTAACGATTTGCAATCAATTAATTTGCCAGCAGAATTGAAGGGTGAAATCTTCGCTTGTGCATGGGAATACACTAGATGTGTTATCCCAAACTACACAAACTGGAACAGATACGTTGCTTTTATGAGAATCATCATCATGGGTATCATTGCAGAATTCAGAGGTGAAATGGTTGATGTTACT…
bcaba4 (ATCC-Bcin08g03830)	ATGTCTTCACAACCTTTTACTAATAAGGTTATTGCATTGACAGGTTCTGCTTCAGGTATTGGTTTAGAAACTGCAAAATTGTTAGCTTCTAGAGGTGCAAGATTGTCATTAGCAGATATCCAAGAGGATAAGTTGAAGGAATTACAAGCTCAATTGGAATCTGAATACCATGTTGATGTTATCACTACAAAGGTTGATGTTAGAAAGTTCGGTGAAGTTGAAGCATGGATCAATAAGACAATCGATAACTTCGGTAAATTGGATGGTTCTGCTAATTTGGCAGGTGTTGCTCCAGAATCAATTGGTTTGAAAGGTATTGTTGAACAAGATTTGGATGAATGGGAATTTGTTTTGGGTGTTAATTTGACTGGTACAATGAACTCTTTGAAGGCACAATTG…
bcaba5 (ATCC-Bcin01g03520)	ATGGCTACTTTAGTTGAAACACAAATCTCTTCAGTTTACCATTCTATCGATACTTCAAAGACACATCCACATTTCTCTAGATTTCCAGCTGCAATCTCAATCGCTAACGATGAAATCGAACAAACTTTAAGAGAATTGGGTGAAAGAGCAACTGAACCAGGTACAAGAGTTAGAAGAAGAATCCAAATCAGACATACATGTCCATACGGTGACCCATTTGGTATTTGTCATGCTTCTGCATTTCCAGAAAGATTGGTTTTGTTGGGTTCAATCGTTGAAATCATGTGGGTTCATGATGATATCACTGAAGAAATCGATTTGAAAGAAGCTATGGAACAACATGAATTGTTGAAGAAAGTTTTGACTACAGATATCGATTCTAAGACATTCGAATTCCAA…
bccpr1 (ATCC-Bcin12g03180)	ATGGGTGGTCAATTGGATGTTTTGGATATCGTTGTTTTGGGTGTTTTGGCATTGGGTACTATCGCTTACTTCACAAAGGGTAAATACTGGGGTGTTGTTAAAGATCCATATGCTACTTCTTACGCTGCAACAAATGGTAATAAGCCAGCAAAGACTAGAAACATCACAGAAAAGATGGATGAATCTAATAAGAACTGTGTTGTTTTCTATGGTTCACAAACTGGTACAGCTGAAGATTACGCATCTAGATTGGCTAAGGAGGGTAAATCAAGATTTGGTTTGGAAACTATGGTTGCTGATTTGGAAGATTACGATTACGATACTTTGGATACATTCGGTGAAGATAAGGTTGCAATCTTCGTTTTGGCTACATATGGTGAAGGTGAACCAACTGATAAC…
bcceP450 (ATCC-Bcin01g03510)	ATGAACTCTTACTACACATTCTGGTACTCACCACAAGGTTCTAAACAAGAAGCTGATCATTGGGCATGGAATTTGGATTGGGCTTCAAAGTTGTTGCAAATCTTGGGTTTCTTGGTTGCTTTGGCATTATCTTGGTTTGCTGTTTGTTTGTACAAGGCAAGAAAGAAGTTTATTGTTTTGAGATCAAAGGGTATCCCAATCCCAAGATACTCTTACATCTTCGGTCATTTGCCAGTTGTTTTGGATTTCCATAGAAAGTGGGCTATGGATGCAAATTTGACACAAACTTTGGGTTTGTACATCGCTAAAAATTGGCAAAAGTTTTTCCCAGGTGAACATCATAGACCACCAATCATATATTTGGATTTGTGGCCAATTGCTGAACCATTGGCAATCTCA…

## Sheet: GA Primers
Plasmid	Primer	Sequence (upper-case letters represent part binding template; lower-case letters represent overhang)
pCfB3035-ABA3-ABA5	BcABA5 fwd	accaacggaatgcgtgcgatTTAAAATCTTTGGTATCTTGG
	BcABA5 rev	atataaaacaaATGGCTACTTTAGTTGAAACAC
	pTEF1/pPGK1 fwd	aagtagccatTTGTTTTATATTTGTTGTAAAAAGTAG
	pTEF1/pPGK1 rev	cttgttgcatTTGTAATTAAAACTTAGATTAGATTGC
	BcABA3 fwd	tttaattacaaATGCAACAAGTTATTACTCAAAC
	BcABA3 rev	agcggatgaatgcacgcgatTTAAACTGGAACTTCAAAATG
pCfB2904-ABA1-CPR	BcABA1 fwd	accaacggaatgcgtgcgatTTATTTGTATTCTGTACCTTCAGATTC
	BcABA1 rev	atataaaacaaATGTCTAACTCAATCTTGAATTTG
	pTEF1/pPGK1 fwd	agttagacatTTGTTTTATATTTGTTGTAAAAAGTAG
	pTEF1/pPGK1 rev	gaccacccatTTGTAATTAAAACTTAGATTAGATTGC
	BcCPR fwd	tttaattacaaATGGGTGGTCAATTGGATG
	BcCPR rev	agcggatgaatgcacgcgatTTAAGACCAAACATCTTCTTGG
pCfB2909-ABA2-ABA4	BcABA2 fwd	accaacggaatgcgtgcgatTTATCTTGGAACTTCTTTTAACATAAC
	BcABA2 rev	atataaaacaaATGTTGTTATCTATTAAAGATTTGTC
	pTEF1/pPGK1 fwd	ataacaacatTTGTTTTATATTTGTTGTAAAAAGTAG
	pTEF1/pPGK1 rev	gtgaagacatTTGTAATTAAAACTTAGATTAGATTGC
	BcABA4 fwd	tttaattacaaATGTCTTCACAACCTTTTACTAATAAG
	BcABA4 rev	agcggatgaatgcacgcgatTTAACATCTCCAACCACC
pCfB3036-bcceP450	bcceP450 fwd	accaacggaatgcgtgcgatTTATCTAACAACAGCTTGGTTTTC
	bcceP450 rev	atataaaacaaATGAACTCTTACTACACATTCTGG
	pPGK1 fwd	aagagttcatTTGTTTTATATTTGTTGTAAAAAGTAG
	pPGK1 rev	agcggatgaatgcacgcgatGGAAGTACCTTCAAAGAATG
pCfB3035-ABA3	pTEF F	cggaatgcgtgcgatGCACACACCATAGCTTCAAAATG
	pTEF R	ttgttgcatTTGTAATTAAAACTTAGATTAGATTGCTATGC
	BcABA3 F	tttaattacaaATGCAACAAGTTATTACTCAAAC
	BcABA3 R	cggatgaatgcacgcTTAAACTGGAACTTCAAAATG
pCfB3035-ABA5	BcABA5 F	cggaatgcgtgcgatTTAAAATCTTTGGTATCTTGG
	BcABA5 R	atataaaacaaATGGCTACTTTAGTTGAAACAC
	pPGK1 F	gtagccatTTGTTTTATATTTGTTGTAAAAAGTAG
	pPGK1 R	cggatgaatgcacgcGGAAGTACCTTCAAAGAATG
p416 plasmids	p416GPD bb_universal fwd	GATCCCCCGGGCTGCAGG
	p416GPD bb_universal rev	AGTTCTAGAATCCGTCGAAACTAAGTTCTGGTG
	416bcaba1_fwd	tcgacggattctagaactATGTCTAACTCAATCTTGAATTTG
	416bcaba1_rev	cctgcagcccgggggatcTTATTTGTATTCTGTACCTTCAGATTC
	416bcaba2_fwd	tcgacggattctagaactATGTTGTTATCTATTAAAGATTTGTC
	416bcaba2_rev	cctgcagcccgggggatcTTATCTTGGAACTTCTTTTAACATAAC
	416bcaba3_fwd	tcgacggattctagaactATGCAACAAGTTATTACTCAAAC
	416bcaba3_rev	cctgcagcccgggggatcTTAAACTGGAACTTCAAAATG
	416bcaba4_fw	tcgacggattctagaactATGTCTTCACAACCTTTTACTAATAAG
	416bcaba4_rev	cctgcagcccgggggatcTTAACATCTCCAACCACC
